# Supplementary material for: A novel resilience analysis methodology for airport networks system from the perspective of different epidemic prevention and control policy responses
Source: PLoS One. 2023 Feb 27;18(2):e0281950. doi: 10.1371/journal.pone.0281950 (PMC9970082; doi:10.1371/journal.pone.0281950)
Supplement: S1 File — (ZIP) [file pone.0281950.s001.zip]

Archive with 3 entries (3 files):
- airport data/Data of America airports.xlsx
- airport data/Data of China airports.xlsx
- airport data/Data of European airport.xlsx
