# Supplementary material for: A novel resilience analysis methodology for airport networks system from the perspective of different epidemic prevention and control policy responses
Source: PLoS One. 2023 Feb 27;18(2):e0281950. doi: 10.1371/journal.pone.0281950 (PMC9970082; doi:10.1371/journal.pone.0281950)
Supplement: S1 File — (ZIP) [file pone.0281950.s001.zip › airport data/Data of European airport.xlsx]

## Sheet: 2019
	维也纳	布鲁塞尔	索非亚	萨格勒布	布拉格哈维尔	哥本哈根	伦纳特·梅里塔林	赫尔辛基	巴塞尔-米卢斯-弗赖堡	里昂	尼斯蓝色海岸	巴黎戴高乐	巴黎－奥利	舍讷费尔德	泰格尔	不来梅	科隆	德累斯顿	杜塞尔多夫	艾福特	法兰克福	汉堡	汉诺威 朗根哈根	莱比锡哈勒	蒙斯特	慕尼黑	纽伦堡	萨尔布吕肯	斯图加特	雅典	布达佩斯	科克	都柏林	贝加莫	博洛尼亚	丰坦罗撒	米兰利纳特	米兰马尔彭萨	那不勒斯	钱皮诺	菲乌米奇诺	威尼斯	里加	维尔纽斯	卢森堡	马耳他	阿姆斯特丹史基普	奥斯陆	华沙萧邦
维也纳	0	1	1	1	1	1	1	1	1	1	1	1	1	1	1	0	1	0	1	0	1	1	1	1	1	1	1	0	1	1	1	0	1	1	1	1	0	1	1	0	1	1	1	1	1	1	1	1	1
布鲁塞尔	1	0	1	1	1	1	1	1	1	1	1	1	0	1	1	0	0	0	0	0	1	1	1	0	0	1	0	0	1	1	1	0	1	0	1	1	1	1	1	0	1	1	1	1	0	1	1	1	1
索非亚	1	1	0	0	1	1	0	0	1	0	1	1	0	1	1	0	1	0	1	0	1	1	0	0	0	1	1	0	1	1	1	0	1	1	1	1	0	1	1	1	1	0	0	0	0	1	1	0	1
萨格勒布	1	1	0	0	1	1	0	1	0	0	0	1	0	0	1	0	1	0	1	0	1	0	0	0	0	1	0	0	1	1	0	0	1	0	0	0	0	1	0	0	1	0	0	0	0	0	1	1	1
布拉格哈维尔	1	1	1	1	0	1	0	1	1	1	1	1	1	0	1	0	1	0	1	0	1	1	0	0	0	1	0	0	0	1	1	0	1	1	1	0	0	1	1	1	1	1	1	1	1	1	1	1	1
哥本哈根	1	1	1	1	1	0	1	1	1	1	1	1	1	1	1	0	1	0	1	0	1	1	1	0	0	1	1	0	1	1	1	0	1	1	1	1	0	1	1	1	1	1	1	1	1	1	1	1	1
伦纳特·梅里塔林	1	1	0	0	0	1	0	1	0	0	1	1	0	1	1	0	0	0	0	0	1	0	0	0	0	0	0	0	0	1	0	0	1	1	0	0	0	1	0	0	0	0	1	1	0	1	1	1	1
赫尔辛基	1	1	0	1	1	1	1	0	0	0	1	1	1	0	1	0	0	0	1	0	1	1	1	0	0	1	0	0	1	1	1	0	1	0	1	1	0	1	1	0	1	1	1	1	0	1	1	1	1
巴塞尔-米卢斯-弗赖堡	1	1	1	0	1	1	0	0	0	1	1	1	1	1	1	0	0	1	1	0	1	1	0	0	0	1	0	0	1	1	1	0	1	0	0	1	0	0	1	0	1	1	0	0	0	0	1	0	1
里昂	1	1	0	0	1	1	0	0	0	0	1	1	1	1	0	0	0	0	1	0	1	1	0	1	0	1	1	0	1	1	1	0	1	0	1	1	0	1	1	0	1	1	0	0	0	1	1	0	1
尼斯蓝色海岸	1	1	1	0	1	1	1	1	1	1	0	1	1	1	1	0	1	0	1	0	1	1	0	0	0	1	0	0	1	1	1	1	1	0	0	1	0	0	1	0	1	1	1	1	1	1	1	1	1
巴黎戴高乐	1	1	1	1	1	1	1	1	1	1	1	0	0	1	1	1	0	1	1	0	1	1	1	0	0	1	1	0	1	1	1	1	1	0	1	1	1	1	1	0	1	1	1	1	1	1	1	1	1
巴黎－奥利	1	0	0	0	1	1	0	1	0	1	1	1	0	0	1	0	0	0	0	0	0	0	0	0	0	0	0	0	0	1	1	0	1	0	0	1	1	1	1	0	1	1	0	0	0	1	1	0	0
舍讷费尔德	1	1	1	0	0	1	1	0	1	1	1	1	0	0	0	0	1	0	0	0	0	0	0	0	0	0	0	0	0	1	1	0	1	1	1	1	0	1	1	1	1	0	1	1	1	1	1	1	0
泰格尔	1	1	1	1	1	1	1	1	1	0	1	1	1	1	0	0	1	1	1	0	1	0	0	1	0	1	1	1	1	1	1	0	1	0	0	1	0	1	1	0	1	1	1	1	1	1	1	1	1
不来梅	0	0	0	0	0	0	0	0	0	0	0	1	0	0	0	0	0	0	0	0	1	0	0	0	0	1	0	0	1	0	0	0	0	1	0	0	0	0	0	0	0	0	1	1	0	0	1	0	0
科隆	1	1	1	1	1	1	0	0	0	0	1	0	0	1	1	0	0	1	1	0	0	1	0	1	0	1	0	0	0	1	1	0	1	1	1	1	0	1	1	1	1	1	1	1	0	1	0	0	0
德累斯顿	0	0	0	1	0	0	0	0	1	0	0	0	0	0	1	0	1	0	1	0	1	0	1	0	0	1	0	0	1	0	0	0	0	0	0	0	0	0	0	0	0	0	0	0	0	0	1	0	0
杜塞尔多夫	1	0	1	1	1	1	0	1	1	1	1	1	0	1	1	0	0	1	0	0	1	1	1	1	0	1	1	0	1	1	1	0	1	1	1	1	1	1	1	0	1	1	1	0	1	1	1	1	1
艾福特	0	0	0	0	0	0	0	0	0	0	0	0	0	0	0	0	0	1	0	0	0	0	0	0	0	0	0	0	0	0	0	0	0	0	0	0	0	0	0	0	0	0	0	0	0	0	0	0	0
法兰克福	1	1	1	1	1	1	1	1	1	1	1	1	0	0	1	1	0	1	1	0	0	1	1	1	1	1	1	0	1	1	1	0	1	1	1	1	1	1	1	0	1	1	1	1	1	1	1	1	1
汉堡	1	1	1	0	1	1	0	1	1	0	1	1	0	0	1	0	1	0	1	1	1	0	1	0	0	1	1	1	1	1	1	0	1	1	1	1	0	1	1	0	1	1	1	0	0	1	1	1	1
汉诺威 朗根哈根	1	1	0	0	0	1	0	1	0	0	0	1	0	0	1	0	0	0	0	0	1	0	0	0	0	1	1	0	1	1	1	0	0	0	0	1	0	0	1	0	0	0	0	0	0	1	1	0	1
莱比锡哈勒	1	0	0	0	0	0	0	0	0	1	0	0	0	0	0	0	1	0	1	0	1	0	0	0	0	1	0	0	1	0	1	0	0	0	0	0	0	0	0	0	0	0	0	0	0	1	0	0	0
蒙斯特	1	0	0	0	0	0	0	0	0	0	0	0	0	0	0	0	0	0	0	0	1	0	0	0	0	1	0	0	0	0	0	0	0	0	0	0	0	0	0	0	0	0	0	0	0	0	0	0	0
慕尼黑	1	1	1	1	1	1	0	1	1	1	1	1	0	0	1	1	1	1	1	0	1	1	1	1	1	0	1	1	1	1	1	0	1	1	1	1	0	1	1	0	1	1	1	1	1	1	1	1	1
纽伦堡	1	0	1	0	0	1	0	0	0	1	0	1	0	0	1	0	1	0	1	0	1	1	1	0	0	1	0	0	0	1	1	0	0	1	0	0	0	0	1	1	0	0	0	1	0	1	1	0	1
萨尔布吕肯	0	0	0	0	0	0	0	0	0	0	0	0	0	0	1	0	0	0	0	0	0	1	0	0	0	1	0	0	0	0	0	0	0	0	0	0	0	0	0	0	0	0	0	0	1	0	0	0	0
斯图加特	1	1	1	1	0	1	0	1	0	1	1	1	0	1	1	1	0	1	1	0	1	1	1	1	1	1	0	0	0	1	1	0	0	1	1	1	0	1	1	0	1	1	1	0	0	0	1	0	1
雅典	1	1	1	1	1	1	1	1	1	1	1	1	1	1	1	0	1	0	1	0	1	1	1	0	0	1	1	0	1	0	1	0	1	1	1	1	1	1	1	1	1	1	1	1	1	1	1	1	1
布达佩斯	1	1	1	0	1	1	0	1	1	1	1	1	1	1	1	0	1	0	1	0	1	1	1	0	0	1	1	0	1	1	0	1	1	1	1	1	0	1	1	1	1	0	1	0	1	1	1	1	1
科克	0	0	0	0	0	0	0	0	0	0	1	1	0	0	0	0	0	0	0	0	0	0	0	0	0	0	0	0	0	0	1	0	0	0	0	0	0	0	0	0	0	0	0	0	0	1	1	0	0
都柏林	1	1	1	1	1	1	1	1	1	1	1	1	1	1	1	0	1	0	1	0	1	1	0	0	0	1	0	0	0	1	1	0	0	1	1	1	1	1	1	1	1	1	1	1	1	1	1	1	0
贝加莫	1	0	1	0	1	1	1	0	0	0	0	0	0	1	0	1	1	0	1	0	1	1	0	0	0	1	1	0	1	1	1	0	1	0	0	1	0	1	1	0	1	0	1	1	1	1	0	0	1
博洛尼亚	1	1	1	0	1	1	0	1	0	1	0	1	0	1	0	0	1	0	1	0	1	0	0	0	0	1	0	0	1	1	1	0	1	0	0	1	0	0	0	0	1	0	0	0	0	1	1	0	0
丰坦罗撒	1	1	1	0	0	1	0	1	1	1	0	1	1	1	1	0	1	0	1	0	1	1	1	0	0	1	0	0	1	1	1	0	1	1	1	0	1	1	1	0	1	1	1	1	1	1	1	1	1
米兰利纳特	0	1	0	0	0	0	0	0	0	0	0	1	1	0	0	0	0	0	1	0	1	0	0	0	0	0	0	0	0	1	0	0	1	0	0	1	0	0	1	0	1	0	0	0	1	1	1	0	0
米兰马尔彭萨	1	1	1	1	1	1	1	1	0	1	0	1	1	1	1	0	1	0	1	0	1	1	0	0	0	1	0	0	1	1	1	0	1	1	0	1	0	0	1	0	1	0	1	1	1	1	1	1	1
那不勒斯	1	1	1	0	1	1	0	1	1	1	1	1	1	1	1	0	1	0	1	0	1	1	1	0	0	1	1	0	1	1	1	0	1	1	0	1	1	1	0	0	1	1	0	0	1	1	1	1	1
钱皮诺	0	0	1	0	1	1	0	0	0	0	0	0	0	1	0	0	1	0	0	0	0	0	0	0	0	0	1	0	0	1	1	0	1	0	0	0	0	0	0	0	0	0	0	1	0	0	0	0	0
菲乌米奇诺	1	1	1	1	1	1	0	1	1	1	1	1	1	0	1	0	1	0	1	0	1	1	0	0	0	1	0	0	1	1	1	0	1	1	1	1	1	1	1	0	0	1	1	0	1	1	1	1	1
威尼斯	1	1	0	0	1	1	0	1	1	1	1	1	1	0	1	0	1	0	1	0	1	1	0	0	0	1	0	0	1	1	0	0	1	0	0	1	0	0	1	0	1	0	0	0	1	1	1	1	1
里加	1	1	0	0	1	1	1	1	0	0	1	1	0	1	1	1	1	0	1	0	1	1	0	0	0	1	0	0	1	1	1	0	1	1	0	1	0	1	0	0	1	0	0	1	0	1	1	1	1
维尔纽斯	1	1	0	0	0	1	1	1	0	0	1	1	0	1	1	1	1	0	0	0	1	0	0	0	0	1	1	0	0	1	0	0	1	1	0	0	0	1	0	1	0	0	1	0	0	1	1	1	1
卢森堡	1	0	0	0	1	1	0	0	0	0	1	1	0	1	1	0	0	0	1	0	1	0	0	0	0	1	0	1	0	1	1	0	1	1	0	1	1	1	1	0	1	1	0	0	0	1	1	0	1
马耳他	1	1	1	0	1	1	1	1	0	1	1	1	1	1	1	0	1	0	1	0	1	1	1	1	0	1	1	0	0	1	1	1	1	1	1	1	1	1	1	0	1	1	1	1	1	0	1	1	1
阿姆斯特丹史基普	1	1	1	1	1	1	1	1	1	1	1	1	1	1	1	1	0	1	1	0	1	1	1	0	1	1	1	0	1	1	1	1	1	0	1	1	1	1	1	0	1	1	1	1	1	1	0	1	1
奥斯陆	1	1	0	1	1	1	1	1	0	0	1	1	0	1	1	0	0	0	1	0	1	1	0	0	0	1	0	0	0	1	1	0	1	0	0	1	0	1	1	0	1	1	1	1	0	1	1	0	1
华沙萧邦	1	1	1	1	1	1	1	1	1	1	1	1	0	1	1	0	0	0	1	0	1	1	1	0	0	1	1	0	1	1	1	0	0	1	0	1	0	1	1	0	1	1	1	1	1	1	1	1	0
法鲁	1	1	0	0	1	1	1	0	1	1	1	1	1	1	1	1	1	0	1	0	1	1	1	0	1	1	1	0	1	0	0	1	1	1	0	0	0	1	1	0	0	0	0	0	1	0	1	1	1
里斯本	1	1	1	1	1	1	0	1	1	1	1	1	1	1	1	0	1	0	1	0	1	1	0	0	0	1	0	0	1	1	1	1	1	1	1	0	0	1	1	1	1	1	1	0	1	1	1	1	1
波尔图	1	1	0	0	1	1	0	0	1	1	1	1	1	1	0	1	1	0	1	0	1	1	0	0	0	1	1	0	1	1	1	0	1	1	1	0	0	1	1	1	0	0	0	0	1	1	1	0	1
布加勒斯特奥托佩尼	1	1	1	1	1	1	0	1	1	1	1	1	0	1	0	0	1	0	1	0	1	1	1	0	0	1	1	0	1	1	1	0	1	1	1	1	0	1	1	1	1	0	0	0	0	1	1	1	1
布拉迪斯拉发	0	0	1	0	0	0	0	0	0	0	0	0	0	0	0	0	0	0	0	0	0	0	0	0	0	0	0	0	0	1	0	0	1	1	1	0	0	0	0	1	0	0	0	0	0	1	0	0	0
卢布尔雅那	1	1	1	0	1	1	0	1	0	0	0	1	0	1	0	0	0	0	0	0	1	0	0	0	0	1	0	0	0	0	0	0	0	0	0	0	0	0	0	0	0	0	0	0	0	0	1	0	1
阿里坎特	1	1	1	0	0	1	0	1	1	1	0	1	1	1	1	1	1	0	1	0	1	1	0	0	0	1	1	0	1	0	1	1	1	1	1	0	0	1	0	0	1	1	0	0	0	0	1	1	1
巴塞罗那	1	1	1	1	1	1	0	1	1	1	1	1	1	1	1	0	1	1	1	0	1	1	1	0	0	1	1	0	1	1	1	1	1	1	1	1	0	1	1	0	1	1	1	1	1	1	1	1	1
毕尔巴鄂	1	1	0	0	1	0	0	0	0	0	0	1	0	0	1	0	0	0	1	0	1	0	0	0	0	1	0	0	1	0	0	0	1	0	0	0	0	1	1	0	1	1	0	0	0	1	1	0	0
大加那利	1	1	0	0	1	1	0	1	1	1	0	1	0	1	1	1	1	1	1	1	1	1	1	1	1	1	1	1	1	0	1	1	1	1	1	0	0	1	0	0	1	0	0	0	1	0	1	1	1
伊比萨	1	1	0	0	0	0	0	0	1	0	0	1	1	1	1	1	1	0	1	0	1	1	1	0	0	1	1	0	1	0	0	0	1	1	1	0	0	1	1	0	1	1	0	0	1	0	1	0	0
兰萨罗特	0	1	0	0	1	1	0	1	1	0	0	1	1	1	1	1	1	0	1	0	1	1	1	1	0	1	1	0	1	0	0	1	1	1	1	0	0	1	0	0	1	1	0	0	1	0	1	1	0
马德里巴拉哈斯	1	1	1	1	1	1	0	1	1	1	1	1	1	1	1	0	1	0	1	0	1	1	0	0	0	1	1	0	1	1	1	0	1	1	1	1	1	1	1	1	1	1	1	1	1	1	1	1	1
马拉加	1	1	1	0	1	1	1	1	1	1	1	1	1	1	1	1	1	0	1	0	1	1	0	0	1	1	1	0	1	1	1	1	1	1	1	0	0	1	1	0	1	1	1	1	1	1	1	1	1
马略卡岛帕尔马	1	1	1	0	1	1	0	1	1	1	1	1	1	1	1	1	1	1	1	1	1	1	1	1	1	1	1	1	1	0	1	1	1	1	1	0	0	1	1	1	0	0	1	0	1	0	1	1	0
塞维利亚	1	1	0	0	0	1	0	0	1	1	1	1	1	1	0	0	1	0	1	0	1	1	0	0	0	1	0	0	0	0	1	0	1	1	1	1	0	1	1	1	1	1	0	0	1	1	1	0	0
特内里费北部	0	0	0	0	0	0	0	0	0	0	0	0	0	0	0	0	0	0	0	0	0	0	0	0	0	0	0	0	0	0	0	0	0	0	0	0	0	0	0	0	0	0	0	0	0	0	0	0	0
特内里费南部	1	1	0	0	1	1	1	1	1	1	1	1	1	1	1	1	1	1	1	1	1	1	1	1	1	1	1	1	1	0	1	1	1	1	1	0	0	1	1	0	1	0	1	1	1	0	1	1	1
瓦伦西亚	1	1	1	0	1	1	0	0	0	1	0	1	1	1	0	0	1	0	1	0	1	1	0	0	0	1	0	0	1	1	1	0	1	1	1	1	0	1	1	1	1	0	0	0	0	1	1	0	0
哥德堡	1	1	0	0	1	1	0	1	0	1	1	1	0	0	1	0	0	0	1	0	1	1	0	0	0	1	0	0	1	0	1	0	1	1	0	1	0	0	0	1	0	0	1	0	0	1	1	1	1
斯德哥尔摩	1	1	0	1	1	1	1	1	1	0	1	1	0	1	1	0	1	0	1	0	1	1	0	0	0	1	0	0	1	1	1	0	1	0	0	1	1	1	1	0	1	1	1	1	0	1	1	1	1
日内瓦	1	1	1	0	1	1	0	1	0	0	1	1	1	1	0	0	0	0	1	0	1	1	0	0	0	1	0	0	0	1	1	0	1	0	0	1	1	1	1	0	1	1	1	0	1	1	1	1	1
苏黎世	1	1	1	1	1	1	0	1	0	1	1	1	0	0	1	1	1	1	1	0	1	1	1	1	1	1	1	0	1	1	1	1	1	0	0	1	0	1	1	0	1	1	1	0	1	1	1	1	1
阿伯丁	0	0	0	0	0	1	0	0	0	0	0	1	0	0	0	0	0	0	0	0	0	0	0	0	0	0	0	0	0	0	0	0	1	0	0	0	0	0	0	0	0	0	0	0	0	1	1	1	0
布里斯托尔	1	1	0	0	1	1	0	0	1	0	1	1	0	1	0	0	1	0	0	0	0	0	0	0	0	1	0	0	0	1	1	1	1	1	1	1	0	1	1	0	1	1	0	0	0	1	1	0	0
爱丁堡	1	1	1	0	1	1	1	1	1	1	1	1	1	1	1	0	1	0	1	0	1	1	0	0	0	1	0	0	1	1	1	1	1	1	1	0	0	1	1	1	0	1	1	0	1	1	1	1	0
格拉斯哥	0	0	0	0	1	0	0	0	0	0	0	1	0	1	0	0	0	0	1	0	1	0	0	0	0	1	0	0	0	0	1	1	1	0	0	0	0	0	1	0	1	1	0	0	0	1	1	0	0
伦敦城市	0	0	0	0	1	0	0	0	0	0	1	0	1	0	1	0	0	0	1	0	1	0	0	0	0	1	0	0	0	0	1	0	1	0	0	0	1	1	0	0	1	1	0	1	1	0	1	0	1
伦敦盖特威克	1	1	1	0	1	1	1	1	1	1	1	1	0	1	1	0	1	0	1	0	0	1	0	0	0	1	0	0	1	1	1	1	1	1	1	1	1	1	1	0	1	1	1	0	1	1	1	1	0
伦敦希思罗	1	1	1	1	1	1	0	1	1	1	1	1	0	0	1	0	1	0	1	0	1	1	1	0	0	1	0	0	1	1	1	1	1	0	1	0	1	1	0	0	1	1	0	0	1	1	1	1	1
伦敦卢顿	1	0	1	0	1	1	1	0	1	1	1	1	0	1	0	0	0	0	0	0	0	0	0	0	0	1	0	0	0	1	1	1	1	0	1	1	0	1	1	0	1	1	1	1	0	1	1	1	1
斯坦斯特德	1	0	1	0	1	1	1	0	0	0	1	1	0	1	1	1	1	1	0	0	1	1	1	0	0	1	1	0	0	1	1	1	1	1	1	0	0	1	1	1	0	1	1	1	1	1	1	1	0
曼彻斯特	1	1	1	0	1	1	0	1	1	1	1	1	0	1	1	0	1	0	1	0	1	1	1	0	0	1	0	0	0	1	1	1	1	1	1	1	0	1	1	1	1	1	1	0	1	1	1	1	0
[truncated: 33 more columns]

## Sheet: 2020
	维也纳	布鲁塞尔	索非亚	萨格勒布	布拉格哈维尔	哥本哈根	伦纳特·梅里塔林	赫尔辛基	巴塞尔-米卢斯-弗赖堡	里昂	尼斯蓝色海岸	巴黎戴高乐	巴黎－奥利	舍讷费尔德	泰格尔	不来梅	科隆	德累斯顿	杜塞尔多夫	艾福特	法兰克福	汉堡	汉诺威 朗根哈根	莱比锡哈勒	蒙斯特	慕尼黑	纽伦堡	萨尔布吕肯	斯图加特	雅典	布达佩斯	科克	都柏林	贝加莫	博洛尼亚	丰坦罗撒	米兰利纳特	米兰马尔彭萨	那不勒斯	钱皮诺	菲乌米奇诺	威尼斯	里加	维尔纽斯	卢森堡	马耳他	阿姆斯特丹史基普	奥斯陆	华沙萧邦
维也纳	0	1	1	1	1	1	1	1	1	1	1	1	0	0	1	1	1	0	1	0	1	1	1	0	0	1	1	0	1	1	1	0	1	1	1	1	0	1	1	0	1	1	1	1	1	1	1	1	1
布鲁塞尔	1	0	1	1	0	1	1	1	0	1	1	1	0	1	1	0	0	0	0	0	1	1	0	0	0	1	0	0	0	1	1	0	1	0	1	1	1	1	1	0	1	1	1	0	0	1	1	0	1
索非亚	1	1	0	0	1	1	0	1	1	0	1	1	0	1	1	0	1	0	0	0	1	1	0	0	0	1	0	0	0	1	1	0	1	1	1	0	0	1	1	1	1	0	0	0	0	1	1	0	1
萨格勒布	1	1	0	0	0	1	0	0	0	0	0	1	0	0	0	0	1	0	0	0	1	0	0	0	0	1	0	0	1	0	0	0	1	0	0	0	0	0	0	0	1	0	0	0	0	0	1	0	1
布拉格哈维尔	1	1	1	0	0	1	0	1	1	1	1	1	1	0	0	0	0	0	1	0	1	0	0	0	0	1	0	0	0	1	1	0	1	1	1	0	0	1	1	1	1	0	0	1	1	1	1	0	1
哥本哈根	1	1	1	1	1	0	1	1	1	0	1	1	0	1	1	0	1	0	1	0	1	1	0	0	0	1	0	0	1	1	1	0	1	1	1	0	0	1	1	1	1	0	1	1	1	1	1	1	1
伦纳特·梅里塔林	1	1	0	0	0	1	0	1	0	0	1	0	0	1	1	0	0	0	0	0	1	0	0	0	0	0	0	0	0	0	0	0	0	1	0	0	0	0	0	0	0	0	1	1	0	1	1	1	1
赫尔辛基	1	1	1	0	1	1	1	0	0	0	1	1	0	0	1	0	0	0	1	0	1	1	0	0	0	1	0	0	0	1	1	0	1	0	0	0	0	1	1	0	1	0	1	0	0	1	1	1	1
巴塞尔-米卢斯-弗赖堡	1	0	1	0	1	1	0	0	0	0	1	1	0	0	1	0	0	0	0	0	0	1	0	0	0	0	0	0	0	1	1	0	1	0	0	1	0	0	1	0	0	0	0	0	0	0	1	0	1
里昂	1	1	0	0	1	0	0	0	0	0	1	1	0	0	0	0	0	0	0	0	1	0	0	0	0	1	0	0	1	1	1	0	1	0	0	0	0	0	0	0	1	1	0	0	0	1	1	0	0
尼斯蓝色海岸	1	1	1	0	0	1	0	0	1	1	0	1	1	0	1	0	0	0	0	0	1	0	0	0	0	1	0	0	0	1	1	0	0	0	0	0	0	0	1	0	1	0	1	0	1	1	1	1	0
巴黎戴高乐	1	1	1	1	1	1	0	1	1	1	1	0	0	0	1	0	0	1	1	0	1	1	1	0	0	1	1	0	1	1	1	0	1	0	1	1	1	1	1	0	1	1	1	1	1	1	1	1	1
巴黎－奥利	0	0	0	0	1	0	0	0	0	0	1	0	0	0	1	0	0	0	0	0	0	0	0	0	0	0	0	0	0	1	1	0	1	0	0	1	1	1	1	0	1	1	0	0	0	1	0	0	1
舍讷费尔德	0	1	1	0	0	1	1	0	0	0	0	0	0	0	0	0	0	0	0	0	0	0	0	0	0	0	0	0	0	1	1	0	1	1	1	1	0	0	0	1	0	1	1	1	0	1	1	1	0
泰格尔	1	1	1	0	0	1	1	1	1	0	1	1	1	0	0	0	1	1	1	0	1	1	0	1	1	1	0	1	1	1	0	0	1	0	0	1	0	1	1	0	1	1	1	1	1	1	1	0	1
不来梅	1	0	0	0	0	0	0	0	0	0	0	1	0	0	0	0	0	1	0	0	1	0	0	0	0	1	0	0	1	0	0	0	0	1	0	0	0	0	1	0	0	0	0	0	0	0	1	0	0
科隆	1	0	1	1	0	1	0	0	0	0	0	0	0	0	1	0	0	1	0	0	0	1	0	0	0	1	0	0	0	0	0	0	1	1	1	1	0	1	1	1	0	1	1	0	0	1	0	0	0
德累斯顿	0	0	0	0	0	0	0	0	0	0	0	0	0	0	1	1	1	0	1	0	1	0	0	0	0	1	0	0	1	0	0	0	0	0	0	0	0	0	0	0	0	0	0	0	0	0	1	0	0
杜塞尔多夫	1	0	0	0	1	1	0	1	0	0	0	1	0	1	1	0	0	1	0	0	1	1	1	1	0	1	1	0	0	1	0	0	1	0	1	1	0	1	1	0	1	1	1	0	0	1	1	0	1
艾福特	0	0	0	0	0	0	0	0	0	0	0	0	0	0	0	0	0	0	0	0	0	1	0	0	0	0	0	0	0	0	0	0	0	0	0	0	0	0	0	0	0	0	0	0	0	0	0	0	0
法兰克福	1	1	1	1	1	1	1	1	1	1	1	1	0	0	1	1	0	1	1	0	0	1	1	0	0	1	1	0	1	1	1	0	1	1	1	1	1	1	1	0	1	1	1	1	1	1	1	1	1
汉堡	1	1	1	0	1	1	0	1	1	0	0	1	0	0	1	0	1	0	1	1	1	0	0	0	0	1	1	1	1	1	0	0	1	1	0	1	0	1	0	0	1	0	1	0	0	1	1	1	1
汉诺威 朗根哈根	1	0	0	0	0	0	0	0	1	0	0	1	0	0	0	0	0	0	1	0	1	1	0	0	0	1	1	0	1	1	0	0	0	0	0	1	0	1	0	0	0	1	0	0	0	0	1	0	0
莱比锡哈勒	1	0	0	0	0	0	0	0	0	0	0	0	0	0	0	0	0	0	1	0	1	0	0	0	0	0	0	0	0	0	0	0	0	0	0	0	0	0	0	0	0	0	0	0	0	0	0	0	0
蒙斯特	0	0	0	0	0	0	0	0	0	0	0	0	0	0	1	0	0	0	0	0	0	0	0	0	0	1	0	0	0	0	0	0	0	0	0	0	0	0	0	0	0	0	0	0	0	0	0	0	0
慕尼黑	1	1	1	1	1	1	0	1	1	1	1	1	0	0	1	1	1	1	1	0	1	1	1	1	1	0	0	0	0	1	1	0	1	0	1	1	0	1	1	0	1	1	1	1	1	1	1	1	1
纽伦堡	0	0	0	0	0	0	0	0	0	0	0	1	0	0	0	0	1	0	0	0	1	1	1	1	0	0	0	0	0	0	0	0	0	1	0	0	0	0	0	0	0	0	0	0	0	0	1	0	0
萨尔布吕肯	0	0	0	0	0	0	0	0	0	0	0	0	0	0	1	0	0	0	0	0	0	1	0	0	0	0	0	0	0	0	0	0	0	0	0	0	0	0	0	0	0	0	0	0	1	0	0	0	0
斯图加特	1	0	0	1	0	1	0	0	0	1	0	1	0	1	1	1	0	1	0	0	1	1	1	1	0	0	1	0	0	1	1	0	0	0	0	1	0	1	1	0	1	0	1	0	0	1	1	0	1
雅典	1	1	1	0	1	1	0	1	1	1	1	1	1	1	1	0	0	0	1	0	1	1	0	0	0	1	0	0	1	0	1	0	1	1	1	1	0	1	0	1	1	1	1	1	1	1	1	0	1
布达佩斯	0	0	0	0	0	1	0	1	1	0	1	1	1	1	0	0	0	0	0	0	1	0	0	0	0	1	0	0	1	1	0	0	1	1	0	1	0	1	1	1	1	0	1	0	1	1	1	0	1
科克	0	0	0	0	0	0	0	0	0	0	1	0	0	0	0	0	0	0	0	0	0	0	0	0	0	0	0	0	0	0	1	0	0	0	0	0	0	0	0	0	0	0	0	0	0	1	1	0	0
都柏林	1	1	1	1	1	1	0	1	1	1	1	1	1	1	1	0	1	0	1	0	1	1	0	0	0	1	0	0	0	1	1	0	0	1	1	1	1	1	1	1	1	1	1	1	1	1	1	0	1
贝加莫	1	0	1	0	1	1	1	0	0	0	0	0	0	1	0	1	1	0	0	0	1	1	0	0	0	0	1	0	0	1	1	0	1	0	0	1	0	0	1	0	0	0	1	1	1	1	0	0	1
博洛尼亚	1	1	1	0	1	1	0	0	0	0	0	1	0	1	0	0	1	0	1	0	1	0	0	0	0	1	0	0	0	1	0	0	1	0	0	1	0	1	0	0	1	0	0	0	1	1	1	0	1
丰坦罗撒	1	1	0	0	0	0	0	0	1	0	0	1	1	1	1	0	1	0	1	0	1	1	1	0	0	1	0	0	1	1	1	0	1	1	1	0	1	1	1	0	1	1	1	1	1	1	1	0	1
米兰利纳特	0	1	0	0	0	0	0	0	0	0	0	1	1	0	0	0	0	0	0	0	1	0	0	0	0	0	0	0	0	0	0	0	1	0	0	1	0	0	1	0	1	0	0	0	0	1	1	0	0
米兰马尔彭萨	1	1	1	0	1	1	0	1	0	0	0	1	1	0	1	0	1	0	1	0	1	1	1	0	0	1	0	0	1	1	1	0	1	0	1	1	0	0	1	0	1	1	1	0	1	0	1	0	1
那不勒斯	1	1	0	0	0	1	0	0	1	0	1	1	1	0	1	1	1	0	1	0	1	0	0	0	0	1	0	0	1	0	1	0	1	1	0	1	1	1	0	0	1	1	0	0	1	1	1	0	0
钱皮诺	0	0	1	0	1	1	0	0	0	0	0	0	0	1	0	0	1	0	0	0	0	0	0	0	0	0	0	0	0	1	1	0	1	0	0	0	0	0	0	0	0	0	0	1	0	0	0	0	0
菲乌米奇诺	1	1	1	1	1	1	0	1	0	1	1	1	1	0	1	0	0	0	1	0	1	1	0	0	0	1	0	0	1	1	0	0	1	0	1	1	1	1	1	0	0	1	1	0	1	1	1	0	1
威尼斯	1	1	0	0	0	0	0	0	0	1	1	1	1	1	1	0	1	0	1	0	1	0	1	0	0	1	0	0	0	1	0	0	1	0	0	1	0	1	1	0	1	0	0	0	1	0	1	0	1
里加	1	1	0	0	1	1	1	1	0	0	1	1	0	1	1	0	1	0	1	0	1	1	0	0	0	1	0	0	1	1	1	0	1	1	0	1	0	1	0	0	1	0	0	1	0	1	1	1	1
维尔纽斯	1	0	0	0	0	1	1	1	0	0	0	1	0	1	1	0	0	0	0	0	1	0	0	0	0	1	0	0	0	1	0	0	1	1	0	1	0	0	0	1	0	0	1	0	0	1	1	1	1
卢森堡	1	0	0	0	1	1	0	0	0	0	1	1	0	0	1	0	0	0	0	0	1	0	0	0	0	1	0	1	0	1	1	0	1	1	1	1	0	1	1	0	1	1	0	0	0	1	1	0	1
马耳他	1	1	1	0	1	0	1	0	0	1	1	1	1	1	1	0	1	0	1	0	1	1	0	0	0	1	0	0	1	1	1	1	1	1	1	1	1	0	1	0	1	0	1	1	1	0	1	0	1
阿姆斯特丹史基普	1	1	1	1	1	1	1	1	1	1	1	1	0	1	1	1	0	1	1	0	1	1	1	0	1	1	1	0	1	1	1	1	1	0	1	1	1	1	1	0	1	1	1	1	1	1	0	1	1
奥斯陆	1	1	0	0	0	1	1	1	0	0	1	1	0	1	0	0	0	0	0	0	1	1	0	0	0	1	0	0	0	1	1	0	0	0	0	0	0	0	1	0	1	1	1	1	0	1	1	0	1
华沙萧邦	1	1	1	1	1	1	1	1	1	0	1	1	1	0	1	0	0	0	1	0	1	1	0	0	0	1	0	0	1	1	1	0	1	1	1	1	0	1	1	0	1	1	1	1	1	1	1	1	0
法鲁	1	1	0	0	1	1	1	0	1	1	0	1	1	1	1	1	1	0	1	0	1	1	1	0	0	1	0	0	1	0	0	1	1	1	0	0	0	0	1	0	0	0	0	1	1	0	1	0	0
里斯本	1	1	0	0	1	1	0	1	1	1	1	1	1	1	1	0	1	0	1	0	1	1	0	0	0	1	0	0	1	1	1	0	1	1	1	0	0	1	1	1	1	1	1	0	1	1	1	0	1
波尔图	1	1	0	0	0	1	0	0	1	1	1	1	1	1	0	1	1	0	0	0	1	1	0	0	0	1	0	0	1	0	1	0	1	1	1	0	0	1	1	1	0	0	0	0	1	1	1	0	0
布加勒斯特奥托佩尼	1	1	1	0	1	1	0	1	1	1	1	1	0	1	0	0	1	0	0	0	1	1	0	0	0	1	1	0	1	1	1	0	1	1	1	1	0	1	1	1	1	1	0	0	0	1	1	1	1
布拉迪斯拉发	0	0	0	0	0	0	0	0	0	0	0	0	0	0	0	0	0	0	0	0	0	0	0	0	0	0	0	0	0	1	0	0	1	1	1	0	0	0	0	1	0	0	0	0	0	1	0	0	0
卢布尔雅那	0	0	0	0	0	0	0	0	0	0	0	1	0	0	0	0	0	0	0	0	1	0	0	0	0	0	0	0	0	0	0	0	0	0	0	0	0	0	0	0	0	0	0	0	0	0	0	0	0
阿里坎特	1	1	1	0	0	1	0	0	1	1	0	1	1	1	1	1	1	0	1	0	1	1	0	0	0	1	1	0	0	0	0	1	1	1	1	0	0	1	1	0	1	0	0	0	1	0	1	1	0
巴塞罗那	1	1	1	0	1	1	0	1	1	1	1	1	1	1	1	0	1	0	1	0	1	1	0	0	0	1	1	0	1	1	1	0	1	1	1	1	0	1	1	0	1	1	0	1	1	1	1	0	1
毕尔巴鄂	1	1	0	0	0	0	0	0	0	1	0	1	1	0	0	0	0	0	0	0	1	0	0	0	0	1	0	0	0	0	0	0	1	0	0	0	0	0	1	0	0	1	0	0	0	0	1	0	0
大加那利	1	1	0	0	1	1	0	1	1	1	0	0	1	1	0	0	1	0	1	0	1	1	1	0	1	1	1	1	1	0	0	1	1	1	1	0	0	1	0	0	0	0	0	0	1	0	1	1	0
伊比萨	0	1	0	0	0	0	0	0	1	0	0	1	1	0	1	0	0	0	1	0	1	0	1	0	0	1	1	0	0	0	0	0	1	1	1	0	0	1	0	0	1	1	0	0	1	0	1	0	0
兰萨罗特	0	1	0	0	1	1	0	0	1	0	0	1	1	1	0	0	0	0	0	0	1	1	1	0	0	0	1	0	0	0	0	1	1	1	1	0	0	1	0	0	0	0	0	0	1	0	1	0	0
马德里巴拉哈斯	1	1	1	1	1	1	0	1	0	1	1	1	1	1	1	0	1	0	1	0	1	1	0	0	0	1	0	0	0	1	1	0	1	1	1	0	1	1	1	1	1	1	0	0	1	1	1	0	1
马拉加	1	1	1	0	1	1	0	1	1	1	1	1	1	1	1	1	1	0	1	0	1	1	0	0	0	1	0	0	0	0	1	1	1	1	1	0	0	1	1	0	1	1	0	1	1	1	1	1	0
马略卡岛帕尔马	1	1	1	0	1	1	0	0	1	1	1	1	1	1	1	1	1	1	1	0	1	1	1	0	1	1	1	1	1	0	0	1	1	1	1	0	0	1	0	1	0	0	0	0	1	0	1	1	1
塞维利亚	0	0	0	0	0	0	0	0	0	1	0	1	1	1	0	0	1	0	0	0	1	0	0	0	0	1	0	0	0	0	0	0	1	1	1	0	0	1	1	1	1	0	0	0	1	1	1	0	0
特内里费北部	0	0	0	0	0	0	0	0	0	0	0	0	0	0	0	0	0	0	0	0	0	0	0	0	0	0	0	0	0	0	0	0	0	0	0	0	0	0	0	0	0	0	0	0	0	0	0	0	0
特内里费南部	1	1	0	0	1	1	1	1	1	0	1	1	1	1	0	0	1	0	1	0	1	1	1	0	1	1	1	0	1	0	0	1	1	1	1	0	0	1	0	0	1	0	1	1	1	0	1	1	1
瓦伦西亚	1	1	1	0	1	0	0	0	0	0	0	1	1	1	0	0	1	0	0	0	1	1	0	0	0	1	0	0	0	0	0	0	1	1	1	0	0	1	1	1	1	1	0	0	1	1	1	0	0
哥德堡	0	1	0	0	1	1	0	1	0	0	1	1	0	0	1	0	0	0	1	0	1	0	0	0	0	0	0	0	0	0	1	0	0	1	0	0	0	0	0	1	0	0	1	0	0	1	1	0	1
斯德哥尔摩	1	1	0	0	1	1	1	1	0	0	1	1	0	0	1	0	0	0	1	0	1	1	0	0	0	1	0	0	0	1	1	0	1	0	0	0	1	0	1	0	1	0	1	0	1	0	1	1	1
日内瓦	1	1	1	0	0	1	0	1	0	0	1	1	1	1	0	0	0	0	0	0	1	0	0	0	0	1	0	0	0	1	1	0	0	0	0	1	0	0	1	0	1	0	0	0	1	1	1	0	1
苏黎世	1	1	1	1	1	1	0	1	0	1	1	1	0	0	1	0	1	0	1	0	1	1	1	0	1	1	0	0	0	1	1	0	1	0	0	1	0	1	1	0	1	1	1	0	0	1	1	0	1
阿伯丁	0	0	0	0	0	0	0	0	0	0	0	1	0	0	0	0	0	0	0	0	0	0	0	0	0	0	0	0	0	0	0	0	0	0	0	0	0	0	0	0	0	0	0	0	0	0	1	0	0
布里斯托尔	0	0	0	0	0	0	0	0	0	0	0	1	0	1	0	0	1	0	0	0	0	0	0	0	0	0	0	0	0	0	1	0	1	1	0	1	0	1	0	0	1	1	0	0	0	1	1	0	0
爱丁堡	1	1	1	0	1	1	1	1	0	0	0	1	0	1	1	0	1	0	0	0	1	1	0	0	0	0	0	0	0	1	1	0	1	1	1	0	0	0	0	1	0	1	1	0	0	1	1	1	1
格拉斯哥	0	0	0	0	0	0	0	0	0	0	0	0	0	0	0	0	0	0	0	0	1	0	0	0	0	0	0	0	0	0	1	0	1	0	0	0	0	0	1	0	1	0	0	0	0	0	1	0	0
伦敦城市	0	0	0	0	0	0	0	0	0	0	0	0	0	0	1	0	0	0	1	0	1	0	0	0	0	0	0	0	0	0	0	0	1	0	0	0	0	0	0	0	1	0	0	1	1	0	1	0	0
伦敦盖特威克	0	0	1	0	1	1	1	0	1	1	1	1	1	0	1	0	0	0	1	0	0	1	0	0	0	1	0	0	0	1	1	1	1	0	0	1	1	1	1	0	1	1	1	1	0	1	1	1	0
伦敦希思罗	1	1	1	1	1	1	0	1	1	1	1	1	0	0	1	0	1	0	1	0	1	1	1	0	0	1	0	0	1	1	1	1	1	0	1	1	1	1	1	0	1	1	0	0	1	1	1	1	1
伦敦卢顿	1	0	1	0	0	1	0	0	0	0	0	1	0	0	0	0	0	0	0	0	0	0	0	0	0	0	0	0	0	1	1	0	1	0	1	1	0	1	1	0	1	0	1	1	0	1	1	0	1
斯坦斯特德	1	0	1	0	1	1	1	0	0	0	1	0	0	1	0	1	1	1	1	0	1	1	0	0	0	0	0	0	0	1	1	1	1	1	1	0	0	1	1	1	0	1	1	1	1	1	1	1	0
曼彻斯特	0	1	1	0	1	1	0	1	0	0	0	1	0	1	0	0	1	0	1	0	1	0	0	0	0	1	0	0	0	1	1	0	1	1	1	0	0	1	1	1	1	1	1	0	1	1	1	0	0
[truncated: 33 more columns]
